# Supplementary material for: Incidence and Predictors of Clinically Significant Bleedings after Transcatheter Left Atrial Appendage Closure
Source: Int J Environ Res Public Health. 2022 Oct 24;19(21):13802. doi: 10.3390/ijerph192113802 (PMC9658798; doi:10.3390/ijerph192113802)
Supplement: Supplementary file 1 [file ijerph-19-13802-s001.zip]

Archive with 1 entries (1 files):
- ijerph-1919744-supplementary.pdf
